# Supplementary material for: Gbb Regulates Blood Cell Proliferation and Differentiation through JNK and EGFR Signaling Pathways in the Drosophila Lymph Gland
Source: Cells. 2023 Feb 19;12(4):661. doi: 10.3390/cells12040661 (PMC9954825; doi:10.3390/cells12040661)
Supplement: Supplementary file 1 [file cells-12-00661-s001.zip]

Archive with 1 entries (1 files):
- cells-2159952-supplementary.pdf
